# Supplementary material for: Unfolded Protein Response (UPR) Regulator Cib1 Controls Expression of Genes Encoding Secreted Virulence Factors in Ustilago maydis
Source: PLoS One. 2016 Apr 19;11(4):e0153861. doi: 10.1371/journal.pone.0153861 (PMC4836707; doi:10.1371/journal.pone.0153861)
Supplement: S2 Table — (XLSX) [file pone.0153861.s005.xlsx]

## Sheet: Primer used in this study
	S1 Table: Primers used in this study
	Purpose	Name	Sequence 5' -> 3'	Reference
	Deletion of pit1/2
		pit1/2KO_lb_s	CATTGTTCCTGCATCATCCACC	this study
		pit1/2KO_lb_as	GCAGGCCTGAGTGGCCTCCGTGTAGTCGTGCCTGTGT	this study
		pit1/2KO_rb_s	GTTGGCCATCTAGGCCATTTGCAGCTTATTGAAGCTGTGG	this study
		pit1/2KO_rb_as	TCAATGGCTTGGTCCAGGGAC	this study
		pit1/2KO_nes_s	GCATTCCGCAGAGGCAGACC	this study
		pit1/2KO_nes_as	ATCTCAACCGTTCCCGACGAT	this study
	Complementation of pit
		pitIL_LB_s	GGGGACAAGTTTGTACAAAAAAGCAGGCTCCGGTCAATACACTCCACCG	this study
		pitIL_LB_as	GCAGGCCTGAGTGGCCGGCTGGATACCACAATCAAACTTG	this study
		pitIL_Lfus_as	ATGGAGCGTCACGATGGTGAAG	this study
		pit_Lfus_s	GTACTTCACCATCGTGACGCTCCAT	this study
		pitIL_RB_as	GGGGACCACTTTGTACAAGAAAGCTGGGTTCGCGGCTTCATCTTCGATGTG	this study
	Deletion of cib1
		cib1_lba	AGCTTGGACTAGTAAATGGGACCG	Heimel et al., 2010a(4)
		cib1_lbi	GTTGGCCATCTAGGCCGAGGAGAAGGGATGCGAAGTG	Heimel et al., 2010a(4)
		cib1_rbi	GTTGGCCTGAGTGGCCATGTTGAACACGTGCGTCAGTCC	Heimel et al., 2010a(4)
		cib1_rba	ATTATCCCTTCGCCTTCCCCTTC	Heimel et al., 2010a(4)
		cib1_nested_f	ACGCCTGAATCGATGCAAAACTG	Heimel et al., 2010a(4)
		cib1_nested_r	CAATCTCATTTCGTGTTTCCGCC	Heimel et al., 2010a(4)
	ChIP
		ChIP_pit_f	AGGTTGTAGCATGGTTGCACGAT	this study
		ChIP_pit_r	GCCGTTGCTCATTGTGCTGAAG	this study
		ChIP_um05294_f	CACCTGACACAATCACGAATTATG	this study
		ChIP_um05294_r	GTCCCGAAGTGCATCAAACAC	this study
	qPCR
		RT_eIF2b_f	ATCCCGAACAGCCCAAAC	Heimel et al., 2010a(4)
		RT_eIF2b_r	ATCGTCAACCGCAACCAC	Heimel et al., 2010a(4)
		RT_cib1_rev	CATCGACGTTGTTTCCGGCCT	Heimel et al., 2010a(4)
		RT_cib1_spliced_f	GCCTCCCTGCAGCGGATGC	Heimel et al., 2010a(4)
		Pit1-RT-fw	GCCCAGTCCCAGTCTATC	modified Doehlemann et al., 2011(2)
		Pit1-RT-rev	GAAGGGGAGCAGGAGATG	modified Doehlemann et al., 2011(2)
		Pit2-RT-fw	CAAGAATCCGCCTGCCAACA	modified Doehlemann et al., 2011(2)
		Pit2-RT-rev	AGGATCTGTCGGCATGACC	modified Doehlemann et al., 2011(2)
		RT_bip1_f	AGGCATGGCTCGACGAGAACA	Heimel et al., 2013(1)
		RT_bip1_r	GGTAAATCTTGGCGGTGATGGG	Heimel et al., 2013(1)
		RT_actin_f	CATGTACGCCGGTATCTCG	Heimel et al., 2010a(4)
		RT_actin_r	CTCGGGAGGAGCAACAATC	Heimel et al., 2010a(4)
	ER stress screen
		RT_um00060_f	TGTCGATCATCGTGAGCAGC	this study
		RT_um00060_r	GCTAGGTACGCCATGTAGC	this study
		RT_um00072_f	CTTCTGGGTCGGCAACTAG	this study
		RT_um00072_r	CCGAGACTGCCGTTGCAG	this study
		RT_um00344f	CAGTCGTATCTTGCTCAGCGG	this study
		RT_um00344r	GCTGCATCGCCATTGGTTT	this study
		RT_um00420_f	AATAATGCCGATTCCAAGTCCG	this study
		RT_um00420_r	TCGTCCTTCTTGACAATGAGCG	this study
		RT_um00628f	CGACCCACTCAGTGCCAGAA	this study
		RT_um00628r	GAGAGCGCACAACATGAATGGT	this study
		RT_um00692f	CATCGGCTGGCTCTGCATCT	this study
		RT_um00692r	AGGCGAGCTTGCACTGGTTG	this study
		RT_um00793_f	GCAAGAGCTTCCGATGGATGTT	this study
		RT_um00793_r	GCAGCTAGTCTGGTCTTCCAC	this study
		RT_um00795f	CTCCCGCCGGAGTCAAATAT	this study
		RT_um00795r	GGCTCGAGATACTGTCTCAAC	this study
		RT_um01061_f	GAATCTTGGAATTGGTTGGGTTTC	this study
		RT_um01061_r	GTCACAGTCTTGGCATCTGATC	this study
		RT_um01302_f	GCTATCTAGCTCCGAACGGA	this study
		RT_um01302_r	CATCCGCACATGGGATCTTTGA	this study
		RT_um01695f	GGTTCACCTTCCACTCGATCG	this study
		RT_um01695r	CATCACCATATTGAGCCAACAGC	this study
		RT_um01750_f	GGTGGTATCAGCGAGCTCA	this study
		RT_um01750_r	GGCGCACCATACATTCCCA	this study
		RT_um01778_f	CAGAGGTCATGGAGGACACGA	this study
		RT_um01778_r	ATCCGTTGTCCCTTGCCTCCA	this study
		RT_um01779_f	GGTATGGTGTTCCTCCGTATTC	this study
		RT_um01779_r	CACCTCCAGACCCGCCGT	this study
		RT_um01786f	TGAGGAAAGAGTTCCACACGTTCA	this study
		RT_um01786r	CCCTGTCGGTATTGTTGGCAA	this study
		RT_um01796_f	CTTATCGGCTAATGTCCTGGC	this study
		RT_um01796_r	CGTAATTCTGCATAAGCATAGGC	this study
		RT_um01976_f	CGGTCGCGAGGTCTACATC	this study
		RT_um01976_r	GACCTTGGTGTAGAGATTCATG	this study
		RT_pep1_f	GGCACTGACGACGACACCT	modified Doehlemann et al., 2009(5)
		RT_pep1_r	CATGCTACCGATTCCTCCTAGC	modified Doehlemann et al., 2009(5)
		RT_um02011f	CCGTCTGTCAAAGCCGATGC	this study
		RT_um02011r	GCCAGTAGACGGCATATCCTTCA	this study
		RT_um02072f	CCAACATACCAAGATCAAGCAGC	this study
		RT_um02072r	CCGAACCGTACACTTTGCTAGC	this study
		RT_um02119_f	AGGCCATCTACAATACTTGGAGC	this study
		RT_um02119_r	TCCAGATCTGGATGACTGACGA	this study
		RT_um02229f	GACAAGATGTCGCTGCAAGGC	this study
		RT_um02229r	TGGATGGGCCAGGTGACAT	this study
		RT_um02230f	AGCTTGCCCGCGAAATGAT	this study
		RT_um02230r	GGAGTCAGCTGATAGTTGGCT	this study
		RT_um02295_f	TCCGTCAAGGATGGCCAAAC	this study
		RT_um02295_r	CTGTTCGGAACTCTGAAGACG	this study
		RT_um02535_f	CGCTGATCAACAATATGCGATCA	this study
		RT_um02535_r	TATCGGTAGCTGTGTCCTGC	this study
		RT_um02537_f	CAACTTTTTCGGTCCGCGC	this study
		RT_um02537_r	TTGCGCGGGTTAGGTCCAT	this study
		RT_um02756_f	CATGGACATGCTTGGTCTCG	this study
		RT_um02756_r	CAAGAGCGGAGTTTGGCAG	this study
		RT_um02852f	GCGCTGATAGGAAGAACAACCG	this study
		RT_um02852r	AATAGGCTTGGCGATGCGC	this study
		RT_um02921f	GGCGCCTACTTTAACACCAAC	this study
		RT_um02921r	ATGCGGTGCCGGAGTCTTT	this study
		RT_um02981f	GTCGCCGCAAATCGCATAA	this study
		RT_um02981r	CCATTTTCCACAAGAACCCTGAT	this study
		RT_um03105_f	CATGAAGTTGTGCAAACAGCTCT	this study
		RT_um03105_r	CTAGGATGGCTTGGCGCTT	this study
		RT_um03154_f	AACGAGCTGGTACCTCGGA	this study
		RT_um03154_r	CACGGTGCGATATTCGCCT	this study
		RT_um03313_f	CGAACTATCGGCGGCGATC	this study
		RT_um03313_r	GCCACTTTCTGTAGTAGTCGTTC	this study
		RT_um03314_f	GGTAGGTTGCGCGAGCCA	this study
		RT_um03314_r	AACCGTACGCAGCTTGCCG	this study
		RT_um03585_f	AGGGAGCTCCTGTCCGAA	this study
		RT_um03585_r	TCGTGGAGAGGAAGTAAGGg	this study
		RT_um03748f	CATCGCCAACGGCTTCAAA	this study
		RT_um03748r	TGGTTGGCGTTGATTCGTG	this study
		RT_um03750f	CTGGTAAAAGCCCAATGGTTGC	this study
		RT_um03750r	CCTCTTCGCTTCATCGCATCA	this study
		RT_um03822f	GATGAGGTCGCCAACCAGATG	this study
		RT_um03822r	TCAGCGACAGCCTGGATGGT	this study
		RT_um04033f	TCTCGGCAGTCGATGGGAT	this study
		RT_um04033r	TGGGCCAGGGACCATGATA	this study
		RT_um04259f	ATCCGACTACTACGCACCAGAC	this study
		RT_um04259r	TGGAATGAGGCACCGGTGTAC	this study
		RT_um04342f	AGGCGAAGCTGGTTTGGCA	this study
		RT_um04342r	GCAGAGCCCATAGCAGCATCA	this study
		RT_um04557_f	CACAGGACATCATTACCACGCT	this study
		RT_um04557_r	CGGTGTCGGTCTTCAAAGTTG	this study
		RT_um04915_f	CATGCTATCAAGGTGAACGGC	this study
		RT_um04915_r	AACGGTCAGCGAGTTGGTCT	this study
		RT_um05294_f	CACGGCCAGAAGTACTTTGC	this study
		RT_um05294_r	TCGCGTCTTCGAATCCGTATAC	this study
		RT_um05299_f	CTTCATATGCGATGTCCCTTAAG	this study
		RT_um05299_r	CGACTCATCTCCTCTCCTTG	this study
		RT-Tin2-for	GCCTAACATTGCCATCATTTCGA	this study
		RT-Tin2-rev	TGAAGAAGTTGGTGAAGGTCGAA	this study
		RT_um05309_f	ATCCTGAATATCAGCGTCGCTTG	this study
		RT_um05309_r	TGAGGATCGAGACCGCCATAT	this study
		RT_um05341f	TTATGATCGCTAGAGCTCTCGTGA	this study
		RT_um05341r	TTTGAGCTGGTCTACAGGTGCAC	this study
		RT_um05604_f	GACACCAGCGGCACCTTTA	this study
		RT_um05604_r	GAAGTAGGATAATTGGGCGCCA	this study
		RT-cmu1-for	GAGCCTGCTCCATCTCGTCT	Djamei et al., 2011(3)
		RT-cmu1-rev	GGATGTGGCAGAAGTTGTCG	Djamei et al., 2011(3)
		RT_um05927f	AGAGTTTCTGTGGCCACCTGTT	this study
		RT_um05927r	TGTGCTGGCTCGATTCCCA	this study
		RT_um06112_f	GCCCTCAAGGACCTTGGC	this study
		RT_um06112_r	GAGGCTGGTCAGGCAGC	this study
		RT_um06113_f	GGCTACAAGAAGAAGAAGCTGCTT	this study
		RT_um06113_r	GCCACTGTGGGTTCTTACCG	this study
		RT_um06162_f	CAGCGCCACCACTTCTGG	this study
		RT_um06162_r	GCAGCAAGCGAGGCAAAG	this study
		RT_um06178_f	GGCCGACTGTAAATTCACAGC	this study
		RT_um06178_r	GTGCCACCTGCTTCTTTGC	this study
		RT_um06179_f	GACGGCCAAGTGTAGTTTCAC	this study
		RT_um06179_r	TGCATCCTGGCACCTCTTG	this study
		RT_um06255_f	TCTGGGATTGGGTCACTGG	this study
		RT_um06255_r	CTGGAATTGGTCCGAACTACTG	this study
		RT_um10031f	AGGAACCTCAAGGACGAAGC	this study
		RT_um10031r	TCGCCGGCATAATCGAGAC	this study
		RT_um10418_f	CGTTGCTCTGAACGACGTAG	this study
		RT_um10418_r	CAGGTCCTTTGCTGCTGAAG	this study
		RT_um10476f	CGAGCAAACAAGTCATCGCG	this study
		RT_um10476r	GTTCCCGAAATCTGCGTGC	this study
		RT_um10555_f	GCTCGAGGCAATCCAGCC	this study
		RT_um10555_r	CGACCCTGCAAAAGGGAGT	this study
		RT_um10831f	CTGGGCCACCTTCAATGTCC	this study
		RT_um10831r	GCAGATCGTGTGTCTTCCATGC	this study
		RT_um11002f	CTCTCTGCGCAGGTGTATGC	this study
		RT_um11002f	AGAAGCTCGTGGTGGAATGCT	this study
		RT_um11250_f	GTACTCGTCGAAGACGGAC	this study
		RT_um11250_r	GAGGCTTTGCTCTTACCACC	this study
		RT_um11403f	AGCTGGACGGATAGCGACC	this study
		RT_um11403r	TCGTTGGCGTGCTTCTGTG	this study
		RT_um11484_f	CGCACGAGTACGCTGAGCT	this study
		RT_um11484_r	TCATCAGTCGTTCTGCCTTGC	this study
		RT_um11586f	TCTCTACCAGCCACCTCTTGTACC	this study
		RT_um11586r	GAAGGTTGCAGACCGACTTGATC	this study
		RT_um11697_f	CTCTGGTGCGCCACTACG	this study
		RT_um11697_r	GCAAAGCTCGGATCGGTGAG	this study
		RT_12127_f	GGCGTACACTGCCACTTGC	this study
		RT_12127_r	CCAACAAAGGAGCTATAGATGGG	this study
		RT_um12175f	CTGATGCCCCGACGTCTAAAG	this study
		RT_um12175r	AGCCAGCCGAATGTTTGGG	this study
		RT_um12226f	GACAAGGATGGCAACAAGAGACG	this study
		RT_um12226r	GCAGCAGAATCTAAATGTGGCACT	this study
		RT_um12258f	GCGGTTGGTGCGATCTGTT	this study
		RT_um12258r	TGGTGCTACCAGACGTGCC	this study
		RT_um12281f	CGACACGTCGACATATCAACTA	this study
		RT_um12281r	CGCAAACGCAGGATTCACG	this study
		RT_um12302_f	TCAAAGTTTCCGACGGTCGC	this study
		RT_um12302_r	CTGGCTGAAGCATCTTGAGTTC	this study
		RT_um12316f	CACGTTCCAATCGCGCAAC	this study
		RT_um12316r	TTCCGCGCTCCAAATGGTT	this study
	(1) Heimel, K., Freitag, J., Hampel, M., Ast, J., Bölker, M., Kämper, J. (2013). Crosstalk between the unfolded protein response and pathways that regulate pathogenic development in Ustilago maydis. Plant Cell. 25, 4262-77.
	(2) Doehlemann, G., Reissmann, S., Assmann, D., Fleckenstein, M., Kahmann, R. (2011). Two linked genes encoding a secreted effector and a membrane protein are essential for Ustilago maydis-induced tumour formation. Mol Microbiol. 81, 751-66.
	(3) Djamei, A., Schipper, K., Rabe, F., Ghosh, A., Vincon, V., Kahnt, J., Osorio, S., Tohge, T., Fernie, A.R., Feussner, I., Feussner, K., Meinicke, P., Stierhof, YD., Schwarz, H., Macek, B., Mann, M., Kahmann, R. (2011) Metabolic priming by a secreted fungal effector. Nature 478, 395–398.
	(4) Heimel, K., Scherer, M., Schuler, D., and Kämper, J. (2010a). The Ustilago maydis Clp1 protein orchestrates pheromone and b-dependent signaling pathways to coordinate the cell cycle and pathogenic development. The Plant cell 22, 2908-2922.
	(5) Doehlemann, G., van der Linde, K., Assmann, D., Schwammbach, D., Hof, A., Mohanty, A., Jackson, D., Kahmann R. (2009). Pep1, a secreted effector protein of Ustilago maydis, is required for successful invasion of plant cells. PLoS Pathog. 5.
