# Supplementary material for: Unfolded Protein Response (UPR) Regulator Cib1 Controls Expression of Genes Encoding Secreted Virulence Factors in Ustilago maydis
Source: PLoS One. 2016 Apr 19;11(4):e0153861. doi: 10.1371/journal.pone.0153861 (PMC4836707; doi:10.1371/journal.pone.0153861)
Supplement: S3 Table — (XLSX) [file pone.0153861.s006.xlsx]

## Sheet: Blatt1 (2)
	Table S3: Overview of candidate genes with predicted UPRE >0.85.
	Accessiona	Description	Positionb	Sequence of predicted UPREc	UPRE Score	Motif 1/2	UPR regulationd	Comment
	UMAG_00060	conserved hypothetical Ustilago-specific protein	-673	TGCCACCTTGTCA	0.863	1	No
	UMAG_00072	conserved hypothetical protein	-588	GGACACGTGC	0.889	2	No
	UMAG_00344	putative protein	-546	gtacgtgtcg	0.858	2	No
	UMAG_00420	conserved hypothetical protein	-811	GAACGTGGCA	0.901	2	No
	UMAG_00628	putative protein	-831	tcacgtggct	0.905	2	No
	UMAG_00692	conserved hypothetical protein	-922	atacgtggta	0.889	2	No
	UMAG_00793	conserved hypothetical Ustilago-specific protein	-917	CAACGTGGTA	0.898	2	No
	UMAG_00795	hypothetical protein	-843	taacgtgtcc	0.970	2	No
	UMAG_01061	hypothetical protein	-519	CAACGTGTTA	0.945	2	No
	UMAG_01302	conserved hypothetical Ustilago-specific protein	-893	AACCACGTTC	0.851	2	No	cluster 2B
	UMAG_01375	Pit2-secreted cysteine protease inhibitor	-949	TGCCACGTCG	0.865	2	Yes
	UMAG_01695	hypothetical protein	-901	agacacgttc	0.936	2	No
	UMAG_01750	conserved hypothetical protein	-614	TAACACGTGA	0.925	2	No
	UMAG_01778	putative protein	-626	TGACACGTTT	0.969	2	No
	UMAG_01779	hypothetical protein	-516	AGACACGTGC	0.903	2	No
	UMAG_01786	putative protein	-564	ctacgtggta	0.902	2	No
	UMAG_01796	effector family protein Eff1-1	-899	AAACGTGTAA	0.855	2	No
	UMAG_01976	putative protein	-701	GGCCACGTTT	0.897	2	No
	UMAG_01987	Pep1-secreted peroxidase-inhbitor	-824	cgacacgttg	0.889	2	No
	UMAG_02011	putative protein	-357	tgccacgttt	0.923	2	No
	UMAG_02072	conserved hypothetical protein	-740	aaacgtggct	0.911	2	No
	UMAG_02119	hypothetical protein	-483	TCACGTGGCT	0.905	2	No
	UMAG_02229	conserved hypothetical Ustilago-specific protein	-343	agacacgtga	0.951	2	No
	UMAG_02230	conserved hypothetical Ustilago-specific protein	-449	aaacacgtcg	0.861	2	No
	UMAG_02295	conserved hypothetical Ustilago-specific protein	-671	TGACACGTAC	0.952	2	No
	UMAG_02535	conserved hypothetical Ustilago-specific protein	-231	CCACGTGTCA	0.951	2	No	cluster 6A
	UMAG_02537	conserved hypothetical Ustilago-specific protein	-568	TAACACGTGC	0.877	2	No	cluster 6A
	UMAG_02756	hypothetical protein	-837	TACCACGTAC	0.867	2	No
	UMAG_02852	conserved hypothetical Ustilago-specific protein	-791	caacgtgtca	0.983	2	No
	UMAG_02921	conserved hypothetical protein	-20	taacgtgttt	0.945	2	No
	UMAG_02981	conserved hypothetical protein	-172	gtacgtgtcc	0.925	2	No
	UMAG_03105	hypothetical protein	-982	CAACGTGTAT	0.856	2	No
	UMAG_03154	hypothetical protein	-492	ATACGTGGTT	0.876	2	No
	UMAG_03313	effector family protein Eff1-3	-224	CAACGTGTCG	0.889	2	No
	UMAG_03314	effector family protein Eff1-4	-324	GAACACGTGC	0.850	2	No
	UMAG_03585	conserved hypothetical protein	-502	AAACACGTCA	0.873	2	No
	UMAG_03748	conserved hypothetical Ustilago-specific protein	-994	tgacgtgttt	0.873	2	No
	UMAG_03750	conserved hypothetical Ustilago-specific protein	-940	ctacgtgttg	0.855	2	No
	UMAG_03822	putative protein	-794	taacgtgtga	0.858	2	No
	UMAG_04033	hypothetical protein	-608	ggccacgttt	0.897	2	No
	UMAG_04259	conserved hypothetical protein	-218	caacgtggct	0.925	2	No
	UMAG_04342	putative protein	-311	atacgtggct	0.915	2	No
	UMAG_04557	conserved hypothetical protein	-431	CAACGTGTTC	0.918	2	No
	UMAG_04915	probable Major allergen Mal f 1 precursor	-903	AAACGTGGTT	0.872	2	No
	UMAG_05294	Tin1-1-conserved hypothetical Ustilago-specific protein	-765	TGCCACGTGT	0.890	2	Yes	cluster 19A
	UMAG_05299	conserved hypothetical Ustilago-specific protein	-150	GGACACGTAT	0.947	2	No	cluster 19A
	UMAG_05302	Tin2	-156	TGCCGTGGCA	0.708	2	No	cluster 19A
	UMAG_05309	conserved hypothetical Ustilago-specific protein	-363	AGACGTGGCA	0.851	2	No	cluster 19A
	UMAG_05341	hypothetical protein	-552	gtacacgtaa	0.859	2	No
	UMAG_05604	putative protein	-76	GAACGTGTCC	0.921	2	No
	UMAG_05731	chorismate mutase-cmu1	-836	TCACACGTTG	0.845	2	No
	UMAG_05927	conserved hypothetical Ustilago-specific protein	-340	tgacacgtga	0.963	2	No
	UMAG_06112	hypothetical protein	-603	TAACGTGGTT	0.899	2	No
	UMAG_06113	hypothetical protein	-299	TACCACGTTC	0.862	2	No
	UMAG_06162	conserved hypothetical protein	-270	TAACACGTTG	0.944	2	No
	UMAG_06178	Mig2-1	-910	CCACGTGTTC	0.885	2	No
	UMAG_06179	Mig2-2	-454	TCACGTGTCT	0.951	2	No
	UMAG_06255	hypothetical protein	-832	GGACACGTCA	0.897	2	No
	UMAG_10031	related to embryonic protein DC-8	-866	agacacgtga	0.951	2	No
	UMAG_10418	hypothetical protein	-657	CAACGTGTCA	0.983	2	No
	UMAG_10476	hypothetical protein	-824	caacgtgttt	0.9325	2	No
	UMAG_10555	conserved hypothetical protein	-288	CGACGTGTCA	0.911	2	No	cluster 19A
	UMAG_10831	conserved hypothetical protein	-966	gcacgtgtca	0.915	2	No
	UMAG_11002	conserved hypothetical Ustilago-specific protein	-653	aaacacgtag	0.937	2	No
	UMAG_11250	Mig2-3	-535	TCACGTGGCA	0.917	2	No
	UMAG_11403	conserved hypothetical protein	-170	tgccacgttc	0.901	2	No
	UMAG_11484	hypothetical protein	-329	AAACGTGTAA	0.855	2	No
	UMAG_11586	putative protein	-500	agccacgtgc	0.857	2	No
	UMAG_11697	conserved hypothetical protein	-355	TCACGTGTTA	0.925	2	No
	UMAG_12127	hypothetical protein	-979	TGACACGTCA	0.924	2	No
	UMAG_12175	conserved hypothetical protein	-249	tgacgtgtct	0.912	2	No
	UMAG_12226	putative protein	-67	cgacacgttc	0.854	2	No
	UMAG_12258	hypothetical protein	-476	gaacgtgttt	0.897	2	No
	UMAG_12281	putative protein	-271	gaccacgttg	0.872	2	No
	UMAG_12302	conserved hypothetical Ustilago-specific protein	-804	GGACACGTAC	0.925	2	No
	UMAG_12316	conserved hypothetical protein	-778	aaacacgtcg	0.860	2	No
	a Accession and description according to MUMDB
	b relative to (A) of first ATG in mRNA
	c Upper case letters indicate gene is present on Watson strand, lower case letters indicate gene is present on Crick strand
	d UPR regulation is defined as: > 2-fold increased expression after DTT and TM treatment and >2-fold vs ∆cib1-control
