# Supplementary material for: Unfolded Protein Response (UPR) Regulator Cib1 Controls Expression of Genes Encoding Secreted Virulence Factors in Ustilago maydis
Source: PLoS One. 2016 Apr 19;11(4):e0153861. doi: 10.1371/journal.pone.0153861 (PMC4836707; doi:10.1371/journal.pone.0153861)
Supplement: S4 Table — (XLSX) [file pone.0153861.s007.xlsx]

## Sheet: Blatt1
Table S4: Expression of candidate genes during ER stress screening by qRT-PCR
			Fold expression non stress vs stress		Fold expression under ER stress
	Accession (MUMAG_DB)	Gene name - Treatment	WT vs DTT/TM	Regulation (> 2 fold)	WT vs ∆cib1	Regulation (> 2 fold)
	UMAG_15034	bip1	control	YES		YES
		DTT	20.18		28.83
		TM	14.26		6.51
	UMAG_00060			NO		NO
		DTT	1.177		0.743
		TM	1.031		1.044
	UMAG_00072			NO		NO
		DTT	0.197		0.418
		TM	0.656		0.282
	UMAG_00344			NO		NO
		DTT	0.447		0.749
		TM	0.525		0.753
	UMAG_00420			NO		NO
		DTT	0.629		1.748
		TM	1.442		3.056
	UMAG_00628			NO		NO
		DTT	4.539		0.825
		TM	0.582		0.771
	UMAG_00692			NO		NO
		DTT	0.820		0.688
		TM	1.221		0.462
	UMAG_00793			NO		NO
		DTT	0.425		0.625
		TM	0.213		0.213
	UMAG_00795			NO		NO
		DTT	6.822		0.723
		TM	0.614		0.384
	UMAG_01061			NO		NO
		DTT	0.624		0.531
		TM	0.813		0.295
	UMAG_01302			NO		NO
		DTT	20.151		0.309
		TM	1.024		0.106
	UMAG_01375	pit2		YES		YES
		DTT	21.119		3.072
		TM	5.560		12.524
	UMAG_01695			NO		NO
		DTT	1.706		0.674
		TM	0.251		1.076
	UMAG_01750			YES		NO
		DTT	3.073		1.144
		TM	3.376		3.183
	UMAG_01778			NO		NO
		DTT	4.219		0.986
		TM	1.634		1.276
	UMAG_01779			NO		NO
		DTT	9.808		0.652
		TM	0.346		16.938
	UMAG_01786			NO		NO
		DTT	0.246		0.681
		TM	0.346		0.504
	UMAG_01796			NO		NO
		DTT	2.156		0.954
		TM	1.229		0.320
	UMAG_01976			NO		NO
		DTT	2.677		1.723
		TM	0.586		0.932
	UMAG_01987	pep1		NO		YES
		DTT	5.599		3.997
		TM	1.835		3.400
	UMAG_02011			NO		NO
		DTT	0.513		0.881
		TM	0.633		2.269
	UMAG_02072			NO		NO
		DTT	0.688		1.214
		TM	0.727		1.357
	UMAG_02119			NO		NO
		DTT	1.366		0.508
		TM	1.220		1.151
	UMAG_02229			NO		NO
		DTT	2.923		0.607
		TM	0.486		0.427
	UMAG_02230			NO		NO
		DTT	2.120		0.674
		TM	0.636		0.598
	UMAG_02295			NO		NO
		DTT	14.211		0.504
		TM	1.503		0.318
	UMAG_02535			YES		NO
		DTT	6.250		0.686
		TM	2.148		3.098
	UMAG_02537			NO		NO
		DTT	0.060		0.543
		TM	0.015		0.065
	UMAG_02756			NO		NO
		DTT	1.377		0.802
		TM	1.526		0.965
	UMAG_02852			NO		NO
		DTT	0.318		1.047
		TM	0.136		2.857
	UMAG_02921			NO		NO
		DTT	0.698		0.769
		TM	0.559		0.658
	UMAG_02981			NO		YES
		DTT	0.192		4.243
		TM	0.402		3.685
	UMAG_03105			NO		NO
		DTT	2.518		0.708
		TM	1.750		0.620
	UMAG_03154			YES		NO
		DTT	6.433		0.878
		TM	2.842		0.157
	UMAG_03313			NO		NO
		DTT	13.945		6.528
		TM	1.735		1.368
	UMAG_03314			NO		NO
		DTT	0.046		0.776
		TM	0.024		0.426
	UMAG_03585			YES		NO
		DTT	3.222		0.777
		TM	2.222		0.654
	UMAG_03748			NO		NO
		DTT	7.224		1.296
		TM	0.682		1.177
	UMAG_03750			YES		NO
		DTT	8.334		1.071
		TM	2.013		0.149
	UMAG_03822			NO		NO
		DTT	0.205		0.414
		TM	0.791		0.562
	UMAG_04033			NO		NO
		DTT	5.163		0.737
		TM	0.702		0.586
	UMAG_04259			NO		NO
		DTT	0.655		0.815
		TM	0.855		0.975
	UMAG_04342			NO		NO
		DTT	0.953		0.580
		TM	0.336		1.276
	UMAG_04557			NO		NO
		DTT	0.358		0.833
		TM	0.238		0.193
	UMAG_04915			NO		NO
		DTT	1.705		0.546
		TM	0.580		0.690
	UMAG_05294	tin1-1		YES		YES
		DTT	53.505		56.399
		TM	59.067		14.704
	UMAG_05299			NO		NO
		DTT	4.601		0.982
		TM	0.663		0.960
	UMAG_05302	tin2		NO		NO
		DTT	0.317		0.681
		TM	0.603		0.730
	UMAG_05309			NO		NO
		DTT	3.227		0.409
		TM	0.590		0.691
	UMAG_05341			NO		NO
		DTT	0.409		0.634
		TM	0.773		0.163
	UMAG_05604			YES		NO
		DTT	3.955		0.319
		TM	10.134		0.425
	UMAG_05731	cmu1		NO		NO
		DTT	1.058		0.305
		TM	0.582		0.309
	UMAG_05927			NO		NO
		DTT	1.841		0.522
		TM	0.409		0.469
	UMAG_06112	rsp1		NO		NO
		DTT	0.071		0.601
		TM	0.070		0.398
	UMAG_06113			NO		NO
		DTT	1.502		0.271
		TM	0.497		0.318
	UMAG_06162			NO		NO
		DTT	0.672		0.630
		TM	1.764		0.394
	UMAG_06178	mig2_1		NO		NO
		DTT	7.113		1.012
		TM	0.767		1.153
	UMAG_06179	mig2_2		NO		YES
		DTT	21.291		2.616
		TM	1.338		2.483
	UMAG_06255			NO		NO
		DTT	2.694		2.488
		TM	0.636		0.197
	UMAG_10031			NO		NO
		DTT	0.177		0.354
		TM	0.482		0.617
	UMAG_10418			NO		NO
		DTT	28.011		0.933
		TM	0.679		0.827
	UMAG_10476			NO		NO
		DTT	0.714		0.954
		TM	1.114		1.611
	UMAG_10555			NO		NO
		DTT	8.441		2.184
		TM	0.875		1.215
	UMAG_10831			NO		NO
		DTT	0.831		1.154
		TM	0.551		1.128
	UMAG_11002			YES		NO
		DTT	9.003		11.320
		TM	3.822		1.647
	UMAG_11250	mig2_3		NO		NO
		DTT	3.152		1.093
		TM	1.705		0.082
	UMAG_11403			NO		NO
		DTT	1.447		0.474
		TM	1.313		0.564
	UMAG_11484			NO		NO
		DTT	3.242		1.974
		TM	1.878		2.697
	UMAG_11586			NO		NO
		DTT	0.540		1.020
		TM	0.463		1.552
	UMAG_11697			NO		NO
		DTT	2.889		0.508
		TM	0.570		0.425
	UMAG_12127			NO		NO
		DTT	0.750		1.413
		TM	0.352		1.401
	UMAG_12175			NO		NO
		DTT	0.953		1.008
		TM	0.589		0.782
	UMAG_12226			NO		NO
		DTT	0.780		1.070
		TM	0.744		1.315
	UMAG_12258			NO		NO
		DTT	7.445		0.569
		TM	0.440		0.343
	UMAG_12281			NO		NO
		DTT	6.425		1.175
		TM	0.765		0.499
	UMAG_12302			NO		NO
		DTT	2.143		0.921
		TM	1.041		1.681
	UMAG_12316			NO		NO
		DTT	0.801		0.436
		TM	0.190		0.051
